# Supplementary material for: Rapid and high-quality formation of dodecagonal quasicrystals and their approximants using a purely mechanical approach
Source: Natl Sci Rev. 2026 Apr 24;13(11):nwag244. doi: 10.1093/nsr/nwag244 (PMC13278518; doi:10.1093/nsr/nwag244)
Supplement: nwag244_Supplemental_Files [file nwag244_supplemental_files.zip]

Archive with 6 entries (6 files):
- Mechanical_Thermal.mov
- Perfect_square_triangle_tiling.mov
- Square_to_Approximant.mov
- Square_to_Approximant_to_Hex.mov
- Square_to_DDQC_motifs.mov
- Supplementary data.pdf
